# Supplementary material for: The Association of Axonal Damage Biomarkers and Osteopontin at Diagnosis Could Be Useful in Newly Diagnosed MS Patients
Source: Neurol Int. 2025 Jul 17;17(7):110. doi: 10.3390/neurolint17070110 (PMC12300847; doi:10.3390/neurolint17070110)
Supplement: Supplementary file 1 [file neurolint-17-00110-s001.zip]

Archive with 1 entries (1 files):
- neurolint-3683396-supplementary.pdf
